# Supplementary material for: LncLSTA: a versatile predictor unveiling subcellular localization of lncRNAs through long-short term attention
Source: Bioinform Adv. 2024 Nov 22;5(1):vbae173. doi: 10.1093/bioadv/vbae173 (PMC11700581; doi:10.1093/bioadv/vbae173)
Supplement: vbae173_Supplementary_Data [file vbae173_supplementary_data.zip]

Archive with 1 entries (1 files):
- Supplementary file-11.3.docx
